# Supplementary material for: Demographic characteristics of an avian predator, Louisiana Waterthrush (Parkesia motacilla), in response to its aquatic prey in a Central Appalachian USA watershed impacted by shale gas development
Source: PLoS One. 2018 Nov 28;13(11):e0206077. doi: 10.1371/journal.pone.0206077 (PMC6261416; doi:10.1371/journal.pone.0206077)
Supplement: S1 Dataset — Data used to analyze the relationship between riparian habitat quality (EPA, HSI) and aquatic prey (EPT_RICHNESS, INTOLERANT_GENERA, GLIMPSS, WVSCI, BIOMASS, DENSITY) for years 2013–2014. Each year (YEAR) was analyzed separately while accounting for spatial (X, Y) and non-spatial (STREAM) sources of variability. (XLSX) [file pone.0206077.s003.xlsx]

## Sheet: data
STREAM	YEAR	X	Y	EPT_RICHNESS	INTOLERANT_GENERA	GLIMPSS	WVSCI	BIOMASS	DENSITY	EPA	HSI
1	2013	532555	4369065	3	2	32.976	60.1401	227.871	111.111	164	0.83
1	2014	533070	4368977	7	5	48.6575	76.5149	1366.98	855.556	176	0.86
1	2013	532792	4368752	6	5	44.2486	68.3646	59.0234	155.556	161	0.83
1	2014	532367	4369352	8	11	63.3213	81.1873	820.383	1200	162	0.69
1	2013	532368	4368779	1	3	32.9042	57.0357	197.86	66.6667	156	0.88
1	2014	532780	4368848	3	1	21.8251	54.9902	25.5654	166.667	176	0.86
1	2013	532720	4368463	3	2	NA	64.8516	8.96404	33.3333	156	0.76
1	2014	533433	4368663	6	9	53.1294	72.9082	162.589	411.111	179	0.65
1	2013	530414	4372690	3	2	NA	62.7643	10.4933	44.4444	155	0.83
1	2013	532682	4369026	8	6	49.6509	75.3236	195.679	588.889	153	0.81
1	2013	532645	4369067	1	1	NA	45.4624	9.70444	22.2222	160	0.78
7	2014	531392	4371443	7	8	53.2837	75.3853	807.126	1844.44	146	0.65
9	2014	535212	4369607	5	4	36.2078	68.5289	59.6871	322.222	139	0.65
2	2013	531784	4368930	2	1	28.9205	55.6785	12.7276	44.4444	138	0.7
2	2014	531327	4368692	6	4	42.53	71.6584	548.775	188.889	174	0.67
2	2013	531200	4368551	1	0	NA	35.1343	479.022	55.5556	144	0.78
2	2014	531812	4368990	4	3	38.6116	62.1442	110.747	111.111	179	0.67
2	2013	531797	4368299	0	0	NA	23.3432	4.60333	33.3333	148	0.88
2	2014	531166	4368522	5	7	52.3538	69.7716	110.223	266.667	159	0.78
2	2013	532060	4369270	0	1	14.0188	37.5466	4.31402	55.5556	141	0.67
3	2013	533592	4371607	3	2	26.4661	63.478	12.7056	77.7778	148	0.79
3	2014	534384	4372621	5	5	42.0502	66.6785	338.086	622.222	182	0.88
3	2013	533497	4371473	0	0	NA	31.7136	167.415	22.2222	142	0.88
3	2014	534364	4372496	7	6	46.279	77.3787	260.139	366.667	175	0.88
3	2013	534519	4371560	4	3	34.6024	64.8263	301.203	122.222	163	0.86
3	2014	534573	4373289	3	2	24.454	55.3336	33.8948	77.7778	122	0.57
3	2014	533920	4371789	6	5	40.7294	69.4436	159.737	366.667	171	0.88
3	2013	533873	4371780	5	5	44.3362	68.75	452.078	222.222	149	0.67
3	2014	534533	4371631	10	10	63.2049	83.8417	362.273	355.556	178	0.88
3	2013	534042	4372063	3	2	28.7197	67.235	60.8567	55.5556	159	0.68
3	2014	534331	4372395	7	8	45.5789	72.8869	309.044	622.222	177	0.78
3	2013	534388	4372430	3	3	34.6209	62.6772	6.34624	77.7778	155	0.81
3	2014	534647	4373275	3	3	37.3495	58.203	76.8287	144.444	153	0.61
3	2013	534416	4372737	4	6	42.3894	64.9707	346.244	200	182	0.79
3	2014	534467	4372778	6	3	41.0871	69.3123	301.695	600	167	0.72
3	2013	534532	4371837	6	4	46.8952	72.3283	1878.72	377.778	164	0.86
3	2014	534580	4372960	5	6	54.0576	71.5347	172.04	622.222	156	0.73
3	2013	534583	4371666	1	2	26.8943	50.1222	938.786	111.111	157	0.85
3	2014	534370	4372492	7	5	49.7431	75.6065	175.951	822.222	175	0.86
3	2013	534551	4371624	3	2	34.6045	61.9295	292.55	144.444	161	0.84
3	2014	533859	4371407	2	2	16.4043	50.2825	734.793	55.5556	179	0.81
3	2013	533846	4371516	5	5	48.9493	70.2379	392.882	266.667	154	0.81
3	2014	534460	4372413	8	8	61.1909	83.2075	601.981	433.333	174	0.86
4	2013	531859	4373598	3	4	35.9171	66.7839	59.9134	55.5556	150	0.83
4	2013	532009	4373499	2	2	NA	53.1997	40.6916	22.2222	140	0.76
5	2013	532076	4372822	6	6	49.8674	73.2353	57.8216	188.889	154	0.83
5	2014	531408	4372915	5	8	49.926	65.0956	627.408	455.556	175	0.4
6	2013	528644	4371802	5	7	56.8117	73.9364	193.139	122.222	148	0.67
6	2014	528274	4372643	7	8	61.1302	75.4152	1186.07	433.333	181	0.86
6	2014	528162	4372269	9	10	46.6117	74.662	1265.61	2455.56	160	0.86
6	2013	528914	4371538	5	7	47.7043	69.3964	114.248	311.111	147	0.81
6	2013	528246	4372799	2	2	31.1918	56.7405	161.486	111.111	159	0.86
6	2014	529314	4371472	3	5	40.142	67.2939	79.8286	388.889	180	0.81
6	2013	528101	4372333	4	4	39.4738	70.0357	65.8644	88.8889	148	0.67
6	2014	528679	4371769	9	13	69.6066	76.4216	1627.82	1533.33	168	0.88
6	2013	527748	4372559	9	8	58.0726	81.5257	206.091	455.556	153	0.77
6	2014	528831	4372485	3	8	44.258	61.6666	1100.54	177.778	170	0.88
6	2013	528639	4372471	2	2	23.7146	57.7096	6.54792	55.5556	148	0.78
6	2014	528217	4371612	3	4	21.42	52.5511	104.068	633.333	180	0.81
6	2014	527941	4372447	7	4	43.2074	71.977	294.435	577.778	164	0.83
6	2014	527891	4372381	7	10	68.0943	73.713	1070.55	944.444	180	0.78
6	2014	527787	4372475	8	5	56.3986	80.484	1370.36	833.333	135	0.78
7	2013	531757	4371863	9	7	47.6778	73.66	641.289	411.111	150	0.73
7	2014	531453	4371745	8	8	57.1892	74.3202	2342.08	NA	156	0.35
7	2013	532758	4371511	2	3	6.44669	38.1468	159.802	155.556	161	0.67
7	2013	532261	4372066	0	1	8.14725	38.0523	361.454	55.5556	174	0.85
7	2013	532056	4371300	1	1	8.27985	43.099	46.5034	66.6667	141	0.81
7	2013	531784	4371853	1	5	34.1527	51.4684	276.132	111.111	172	0.73
7	2013	531976	4371650	3	2	20.538	56.438	284.369	100	145	0.81
7	2013	532048	4371531	0	1	NA	NA	0.91982	11.1111	145	0.78
8	2013	530137	4372619	4	3	40.4588	63.9958	833.218	166.667	128	0.65
8	2014	530718	4372488	6	6	31.7861	62.6712	160.795	300	181	0.83
8	2013	530641	4372861	1	1	NA	36.6893	14.9173	22.2222	137	0.69
8	2014	529639	4372132	6	7	50.8767	70.7139	274.215	422.222	182	0.86
8	2013	530378	4373215	4	4	22.382	52.117	81.1893	155.556	134	0.86
8	2014	529846	4372388	7	11	73.5546	81.2529	932.508	911.111	170	0.68
8	2013	530660	4372858	1	1	NA	51.0615	38.7869	55.5556	133	0.69
8	2014	529680	4372270	5	4	42.842	70.6217	80.4935	122.222	163	0.71
8	2013	529739	4372278	7	6	54.7033	74.3046	349.964	500	161	0.88
8	2014	529718	4372433	6	8	49.642	74.7372	46.282	388.889	175	0.72
8	2013	530807	4372667	2	1	11.6132	44.5099	22.9827	144.444	148	0.78
8	2014	530191	4372659	6	5	24.0371	58.6022	154.997	333.333	167	0.7
8	2013	530061	4372230	3	1	16.4147	52.7998	124.533	200	154	0.92
8	2014	530092	4372767	5	10	52.4352	73.5604	396.331	333.333	176	0.88
8	2013	530779	4372580	4	5	40.7712	55.5033	151.039	211.111	161	0.79
8	2014	530970	4372747	7	5	53.6212	75.6344	116.867	533.333	177	0.69
8	2013	530698	4372469	3	3	42.4243	67.4984	293.092	44.4444	153	0.86
8	2014	529888	4372366	3	2	14.8198	52.8199	597.397	88.8889	169	0.88
8	2013	530452	4372710	5	6	43.0606	70.3822	118.982	288.889	124	0.71
8	2014	530070	4372692	6	7	50.517	74.5896	91.3479	288.889	168	0.94
8	2013	529702	4372440	1	3	6.16902	30.459	118.148	155.556	149	0.65
8	2014	530133	4372616	5	6	49.1257	69.5491	94.994	455.556	179	0.68
9	2013	534543	4370183	5	2	37.4747	70.9027	382.64	188.889	156	0.86
9	2014	534155	4370693	8	6	55.5139	79.7235	256.835	522.222	182	0.86
9	2013	534091	4369299	2	1	30.8823	58.8133	7.71825	44.4444	114	0.81
9	2013	534360	4370415	4	4	36.3175	62.9915	401.067	122.222	146	0.9
9	2014	534432	4370291	10	8	59.3044	83.4064	70.5127	388.889	173	0.92
9	2013	534534	4369702	8	8	53.1818	78.151	170.987	455.556	156	0.81
9	2014	534453	4370796	7	7	63.1847	77.5972	73.9215	200	172	0.83
9	2013	534248	4370316	5	3	34.8604	70.988	387.804	188.889	152	0.81
9	2014	533762	4368904	8	9	55.5398	80.4519	281.895	411.111	183	0.78
9	2013	535288	4370216	7	8	54.0285	66.7895	287.22	400	151	0.59
9	2014	533942	4369143	6	5	49.1469	76.4927	199.291	488.889	176	0.88
9	2013	533991	4369765	3	4	45.9812	64.1703	245.835	377.778	159	0.67
9	2014	533905	4370022	7	8	54.5668	73.0838	100.146	277.778	181	0.86
9	2013	533919	4369128	5	4	43.0696	70.0823	55.2186	166.667	178	0.81
10	2013	530223	4374708	3	2	18.4673	46.0433	45.5147	166.667	135	0.62
10	2014	529965	4374525	7	7	54.8966	73.5404	927.548	977.778	122	0.57
10	2013	529394	4373535	1	1	16.4107	45.9475	41.2158	111.111	172	0.81
10	2013	529865	4374394	4	1	27.4722	69.4421	16.0408	44.4444	100	0.55
10	2014	529744	4373865	6	12	52.4557	72.0403	215.599	533.333	172	0.86
10	2013	528747	4373910	2	3	30.366	55.9926	11.9929	88.8889	152	0.83
10	2014	529256	4373113	5	8	38.4737	63.2145	100.776	400	165	0.78
10	2013	529746	4373831	3	4	36.4401	60.4498	34.6405	144.444	157	0.73
10	2014	529289	4373258	7	9	49.6233	73.5319	110.47	588.889	162	0.86
10	2013	529383	4373580	4	2	37.3105	69.4038	8.55807	77.7778	167	0.83
10	2014	529649	4374038	7	10	63.7047	81.5128	1497.62	1044.44	159	0.88
10	2013	529336	4373390	2	2	34.0373	58.2735	33.2565	122.222	163	0.86
10	2014	529708	4374292	4	3	36.9192	65.6165	95.6293	300	127	0.56
10	2013	528816	4373868	2	1	29.5305	55.8647	311.04	66.6667	158	0.83
10	2014	528778	4373121	6	9	45.7261	69.6769	111.872	500	181	0.87
10	2013	528669	4373316	2	3	35.2363	58.3297	20.6424	77.7778	136	0.85
10	2014	528680	4373331	5	6	37.333	66.7192	48.575	311.111	147	0.81
10	2013	530009	4374613	3	2	17.8421	57.9118	105.19	133.333	102	0.46
11	2013	533181	4367381	3	3	NA	64.0998	25.0832	33.3333	172	0.9
11	2014	533203	4367410	7	7	51.3959	76.9835	67.2306	288.889	185	0.86
11	2014	532542	4367287	2	4	29.5911	53.6834	44.4698	144.444	159	0.72
11	2014	535287	4368437	4	3	37.4751	67.9453	35.8163	122.222	133	0.53
11	2013	534968	4368220	0	1	NA	NA	1.84145	11.1111	101	0.65
11	2014	534727	4368071	4	2	27.7137	64.8011	292.157	300	143	0.61
11	2013	532747	4367589	1	2	29.3648	54.4853	366.026	122.222	171	0.65
11	2014	533616	4366935	5	6	43.9409	71.7971	99.9355	277.778	176	0.88
11	2013	534302	4368056	2	1	21.6454	49.0423	275.973	77.7778	149	0.88
11	2014	533161	4367336	6	6	46.5575	71.2563	1558.94	1044.44	176	0.9
11	2014	533106	4367264	4	5	35.4969	68.3465	33.3997	244.444	174	0.78
11	2014	532703	4367849	7	11	65.8736	79.8863	270.594	1266.67	175	0.81
11	2014	532477	4367215	2	5	27.7335	52.6528	71.0528	211.111	157	0.63
11	2014	534169	4368157	6	7	44.6026	71.7934	2128.93	788.889	147	0.77
11	2014	534759	4368109	4	3	33.9125	65.8058	52.5151	111.111	124	0.59
12	2013	532267	4370620	5	5	44.3455	70.4381	340.121	255.556	141	0.7
12	2014	532354	4370706	9	7	57.404	82.4088	3333.12	955.556	156	0.65
12	2013	532941	4370859	2	3	32.081	53.4932	277.447	111.111	156	0.86
12	2014	531788	4370859	5	4	41.5478	67.7342	276.977	233.333	158	0.67
12	2013	532923	4370854	3	2	39.6933	62.0564	249.992	133.333	144	0.78
12	2014	532033	4370485	6	4	48.014	69.6244	741.154	1466.67	150	0.63
12	2013	532767	4370851	3	5	35.4243	59.7341	724.845	222.222	126	0.69
12	2014	531889	4370686	8	8	56.6013	76.6546	1148.42	2255.56	154	0.65
12	2014	532087	4370468	7	7	57.1631	76.9689	264.426	1200	155	0.61
13	2013	533249	4369596	4	6	27.0096	55.6082	24.7499	200	159	0.81
13	2013	532215	4370336	6	5	52.7966	74.0577	879.918	444.444	165	0.8
13	2013	532757	4369964	2	2	28.2805	51.4262	166.144	88.8889	138	0.54
14	2013	529032	4375315	3	5	43.8211	64.1223	26.8552	77.7778	151	0.83
14	2014	529372	4375230	2	3	28.9973	54.5338	42.0448	177.778	161	0.81
14	2013	529610	4375431	6	3	30.5363	68.0305	523.996	266.667	149	0.81
14	2013	528189	4374416	3	4	29.5526	60.4228	55.2982	88.8889	145	0.78
14	2013	528137	4375218	1	2	10.8124	37.5816	147.148	100	129	0.65
14	2013	528364	4375401	5	4	41.4174	68.2378	282.581	111.111	151	0.7
14	2013	528379	4375480	4	3	31.8829	59.1646	15.3382	100	146	0.69
14	2013	529849	4375618	2	1	9.57017	45.9907	7.89127	66.6667	128	0.71
14	2013	529022	4374756	2	2	26.848	58.8908	81.6932	66.6667	146	0.85
14	2014	528614	4374721	8	9	58.5725	79.5886	235.589	522.222	176	0.83
14	2013	529761	4375620	5	5	20.0875	50.6199	53.7766	366.667	153	0.61
14	2014	529208	4374925	4	5	47.183	65.8383	662.492	488.889	149	0.65
14	2013	528125	4374341	2	3	31.0044	59.428	38.0735	55.5556	147	0.78
14	2014	528178	4375205	5	6	39.7099	67.3457	300.818	400	160	0.63
14	2013	529384	4375255	5	6	45.4921	72.4485	28.6378	100	116	0.78
14	2014	529319	4374966	7	8	48.914	74.0992	105.523	544.444	49	0.71
14	2013	528538	4375658	5	7	40.3156	62.8421	480.085	255.556	148	0.81
14	2014	528859	4374563	6	5	45.155	73.3233	73.6183	300	144	0.84
14	2013	528149	4375652	2	2	NA	49.2945	11.7968	55.5556	163	0.81
14	2014	529445	4374987	6	7	48.6699	71.7873	120.808	388.889	117	0.83
14	2013	528081	4375200	3	5	33.0763	56.5454	85.2569	211.111	151	0.63
14	2014	528430	4375473	5	6	48.6005	70.4322	44.1804	155.556	153	0.65
14	2013	529713	4375691	1	0	NA	41.5734	29.3251	55.5556	178	0.92
14	2014	528748	4374722	8	7	48.8361	68.7251	756.961	977.778	160	0.85
