# Supplementary material for: Demographic characteristics of an avian predator, Louisiana Waterthrush (Parkesia motacilla), in response to its aquatic prey in a Central Appalachian USA watershed impacted by shale gas development
Source: PLoS One. 2018 Nov 28;13(11):e0206077. doi: 10.1371/journal.pone.0206077 (PMC6261416; doi:10.1371/journal.pone.0206077)
Supplement: S2 Dataset — Data used to correlate riparian habitat quality (EPA, HSI) and aquatic prey (EPT_RICHNESS, INTOLERANT_GENERA, GLIMPSS, WVSCI, BIOMASS, DENSITY) for the year 2011. The 2011 study evaluated waterthrush demographic response to aquatic prey at a watershed-scale [29]. (TXT) [file pone.0206077.s004.txt]

GLIMPSS	BIOMASS	DENSITY	EPT_RICHNESS	INTOLERANT_GENERA	EPA	HSI
91.46285744	1445.92881	928	18	18	161	0.7969444
86.37367399	498.9943804	570.1818182	15	14	156	0.77
84.47073701	887.5005912	1273.6	16	13	159	0.88
83.18116689	214.1953088	242.9090909	14	15	147.3	0.82
98.40175276	650.790363	1029.333333	22	19	163.6666667	0.8027778
90.99623961	1007.062745	1024	16	16	156.8	0.821
92.19015543	1468.696452	845.7142857	17	17	174	0.88
90.14325052	1500.392453	1433.6	15	16	163	0.83
93.98939183	454.063896	418.1333333	17	16	163	0.8297619
80.56801488	683.8338086	443.0769231	14	14	162.25	0.7766667
95.85463504	449.9712832	760	19	18	147.5	0.6195833
87.13647407	542.6779011	982.8571429	17	15	154	0.53375
