# Supplementary material for: Demographic characteristics of an avian predator, Louisiana Waterthrush (Parkesia motacilla), in response to its aquatic prey in a Central Appalachian USA watershed impacted by shale gas development
Source: PLoS One. 2018 Nov 28;13(11):e0206077. doi: 10.1371/journal.pone.0206077 (PMC6261416; doi:10.1371/journal.pone.0206077)
Supplement: S3 Dataset — Data used to analyze the relationship between shale gas disturbance (TerrGas, TerrRunoff, NestGas) and aquatic prey (EPT_RICHNESS, INTOLERANT_GENERA, GLIMPSS, WVSCI, BIOMASS, DENSITY) for years 2013–2014. Each year (YEAR) was analyzed separately while accounting for spatial (X, Y) and non-spatial (STREAM) sources of variability. (XLSX) [file pone.0206077.s005.xlsx]

## Sheet: data
STREAM	YEAR	X	Y	EPT_RICHNESS	INTOLERANT_GENERA	GLIMPSS	WVSCI	DENSITY	BIOMASS	TerrGas	TerrRunoff	NestGas
1	2013	532555	4369065	3	2	32.976	60.1401	111.11	227.871	0	0	0
1	2013	532792	4368752	6	5	44.2486	68.3646	155.56	59.0234	0	0	0
1	2013	532368	4368779	1	3	32.9042	57.0357	66.67	197.86	0	0	0
1	2013	532720	4368463	3	2	NA	64.8516	33.33	8.96404	0	0	0
1	2013	530414	4372690	3	2	NA	62.7643	44.44	10.4933	0	0	0
1	2013	532682	4369026	8	6	49.6509	75.3236	588.89	195.679	0	0	0
1	2013	532645	4369067	1	1	NA	45.4624	22.22	9.70444	0	0	0
2	2013	531784	4368930	2	1	28.9205	55.6785	44.44	12.7276	0	0	0
2	2013	531200	4368551	1	0	NA	35.1343	55.56	479.022	0	0	0
2	2013	531797	4368299	0	0	NA	23.3432	33.33	4.60333	0	0	0
2	2013	532060	4369270	0	1	14.0188	37.5466	55.56	4.31402	10.03	0	0
6	2013	528644	4371802	5	7	56.8117	73.9364	122.22	193.139	0	0	0
6	2013	528914	4371538	5	7	47.7043	69.3964	311.11	114.248	0	0	0
6	2013	528246	4372799	2	2	31.1918	56.7405	111.11	161.486	0	100	0
6	2013	528101	4372333	4	4	39.4738	70.0357	88.89	65.8644	0	36.3035	0
6	2013	527748	4372559	9	8	58.0726	81.5257	455.56	206.091	0	100	0
6	2013	528639	4372471	2	2	23.7146	57.7096	55.56	6.54792	0	0	0
7	2013	531757	4371863	9	7	47.6778	73.66	411.11	641.289	48.2	48.3315	1
7	2013	532758	4371511	2	3	6.44669	38.1468	155.56	159.802	29.86	0	1
7	2013	532261	4372066	0	1	8.14725	38.0523	55.56	361.454	0	0	0
7	2013	532056	4371300	1	1	8.27985	43.099	66.67	46.5034	0	0	0
7	2013	531784	4371853	1	5	34.1527	51.4684	111.11	276.132	48.2	48.3315	1
7	2013	531976	4371650	3	2	20.538	56.438	100	284.369	0	0	0
7	2013	532048	4371531	0	1	NA	NA	11.11	0.91982	0	0	0
8	2013	530137	4372619	4	3	40.4588	63.9958	166.67	833.218	0	75.1553	0
8	2013	530641	4372861	1	1	NA	36.6893	22.22	14.9173	16.0135	47.2926	1
8	2013	530378	4373215	4	4	22.382	52.117	155.56	81.1893	16.0135	47.2926	0
8	2013	530660	4372858	1	1	NA	51.0615	55.56	38.7869	16.01	47.2926	1
8	2013	529739	4372278	7	6	54.7033	74.3046	500	349.964	0	28.1775	0
8	2013	530807	4372667	2	1	11.6132	44.5099	144.44	22.9827	30.57	45.177	0
8	2013	530061	4372230	3	1	16.4147	52.7998	200	124.533	0	55.1252	0
8	2013	530779	4372580	4	5	40.7712	55.5033	211.11	151.039	30.57	45.177	0
8	2013	530698	4372469	3	3	42.4243	67.4984	44.44	293.092	0	45.177	0
8	2013	530452	4372710	5	6	43.0606	70.3822	288.89	118.982	23.64	100	0
8	2013	529702	4372440	1	3	6.16902	30.459	155.56	118.148	0	28.1775	0
9	2013	534543	4370183	5	2	37.4747	70.9027	188.89	382.64	22.47	22.4652	0
9	2013	534091	4369299	2	1	30.8823	58.8133	44.44	7.71825	0	0	0
9	2013	534360	4370415	4	4	36.3175	62.9915	122.22	401.067	0	0	0
9	2013	534534	4369702	8	8	53.1818	78.151	455.56	170.987	0	0	0
9	2013	534248	4370316	5	3	34.8604	70.988	188.89	387.804	0	0	0
9	2013	533991	4369765	3	4	45.9812	64.1703	377.78	245.835	14.71	0	1
9	2013	533919	4369128	5	4	43.0696	70.0823	166.67	55.2186	0	0	0
10	2013	530223	4374708	3	2	18.4673	46.0433	166.67	45.5147	100	100	1
10	2013	529394	4373535	1	1	16.4107	45.9475	111.11	41.2158	0	0	0
10	2013	529865	4374394	4	1	27.4722	69.4421	44.44	16.0408	67.53	74.8609	1
10	2013	528747	4373910	2	3	30.366	55.9926	88.89	11.9929	0	0	0
10	2013	529746	4373831	3	4	36.4401	60.4498	144.44	34.6405	42.98	0	0
10	2013	529383	4373580	4	2	37.3105	69.4038	77.78	8.55807	0	0	0
10	2013	529336	4373390	2	2	34.0373	58.2735	122.22	33.2565	0	0	0
10	2013	528816	4373868	2	1	29.5305	55.8647	66.67	311.04	0	0	0
10	2013	528669	4373316	2	3	35.2363	58.3297	77.78	20.6424	0	0	0
10	2013	530009	4374613	3	2	17.8421	57.9118	133.33	105.19	100	100	1
11	2013	533181	4367381	3	3	NA	64.0998	33.33	25.0832	25.13	25.1342	0
11	2013	534968	4368220	0	1	NA	NA	11.11	1.84145	20.39	78.6628	1
11	2013	532747	4367589	1	2	29.3648	54.4853	122.22	366.026	0	0	0
11	2013	534302	4368056	2	1	21.6454	49.0423	77.78	275.973	27.78	52.4153	1
12	2013	532267	4370620	5	5	44.3455	70.4381	255.56	340.121	64.1	0	1
12	2013	532941	4370859	2	3	32.081	53.4932	111.11	277.447	90.37	0	1
12	2013	532923	4370854	3	2	39.6933	62.0564	133.33	249.992	90.3701	0	1
12	2013	532767	4370851	3	5	35.4243	59.7341	222.22	724.845	90.3701	0	1
12	2013	532215	4370336	6	5	52.7966	74.0577	444.44	879.918	75.22	87.4334	1
13	2013	532757	4369964	2	2	28.2805	51.4262	88.89	166.144	58.93	0	1
14	2013	529032	4375315	3	5	43.8211	64.1223	77.78	26.8552	28.84	100	1
14	2013	529610	4375431	6	3	30.5363	68.0305	266.67	523.996	0	100	0
14	2013	528189	4374416	3	4	29.5526	60.4228	88.89	55.2982	0	0	0
14	2013	528137	4375218	1	2	10.8124	37.5816	100	147.148	33.97	100	1
14	2013	528364	4375401	5	4	41.4174	68.2378	111.11	282.581	34.5999	100	1
14	2013	528379	4375480	4	3	31.8829	59.1646	100	15.3382	34.6	100	1
14	2013	529849	4375618	2	1	9.57017	45.9907	66.67	7.89127	0	76.9749	0
14	2013	529022	4374756	2	2	26.848	58.8908	66.67	81.6932	21.7	26.4871	1
14	2013	529761	4375620	5	5	20.0875	50.6199	366.67	53.7766	0	76.9749	0
14	2013	528125	4374341	2	3	31.0044	59.428	55.56	38.0735	0	0	0
14	2013	529384	4375255	5	6	45.4921	72.4485	100	28.6378	0	100	0
14	2013	528538	4375658	5	7	40.3156	62.8421	255.56	480.085	3.28	73.775	0
14	2013	528149	4375652	2	2	NA	49.2945	55.56	11.7968	34.6	100	0
14	2013	528081	4375200	3	5	33.0763	56.5454	211.11	85.2569	33.97	100	1
14	2013	529713	4375691	1	0	NA	41.5734	55.56	29.3251	0	76.9749	0
1	2014	533070	4368977	7	5	48.6575	76.5149	855.56	1366.98	0	0	0
1	2014	532367	4369352	8	11	63.3213	81.1873	1200	820.383	33.47	33.4689	1
1	2014	532780	4368848	3	1	21.8251	54.9902	166.67	25.5654	0	0	0
1	2014	533433	4368663	6	9	53.1294	72.9082	411.11	162.589	0	0	0
7	2014	531392	4371443	7	8	53.2837	75.3853	1844.44	807.126	0	100	0
9	2014	535212	4369607	5	4	36.2078	68.5289	322.22	59.6871	100	100	1
2	2014	531327	4368692	6	4	42.53	71.6584	188.89	548.775	0	0	0
2	2014	531812	4368990	4	3	38.6116	62.1442	111.11	110.747	9.30026	9.30024	0
2	2014	531166	4368522	5	7	52.3538	69.7716	266.67	110.223	0	0	0
3	2014	534384	4372621	5	5	42.0502	66.6785	622.22	338.086	0	0	0
3	2014	534364	4372496	7	6	46.279	77.3787	366.67	260.139	0	0	0
3	2014	534573	4373289	3	2	24.454	55.3336	77.78	33.8948	0	39.2579	0
3	2014	533920	4371789	6	5	40.7294	69.4436	366.67	159.737	0	0	0
3	2014	534533	4371631	10	10	63.2049	83.8417	355.56	362.273	0	0	0
3	2014	534331	4372395	7	8	45.5789	72.8869	622.22	309.044	0	0	0
3	2014	534647	4373275	3	3	37.3495	58.203	144.44	76.8287	0	39.2579	0
3	2014	534467	4372778	6	3	41.0871	69.3123	600	301.695	0	0	0
3	2014	534580	4372960	5	6	54.0576	71.5347	622.22	172.04	0	0	0
3	2014	534370	4372492	7	5	49.7431	75.6065	822.22	175.951	0	0	0
3	2014	533859	4371407	2	2	16.4043	50.2825	55.56	734.793	0	0	0
3	2014	534460	4372413	8	8	61.1909	83.2075	433.33	601.981	0	0	0
5	2014	531408	4372915	5	8	49.926	65.0956	455.56	627.408	5.052	100	1
6	2014	528274	4372643	7	8	61.1302	75.4152	433.33	1186.07	0	50.4289	0
6	2014	528162	4372269	9	10	46.6117	74.662	2455.56	1265.61	0	59.2303	0
6	2014	529314	4371472	3	5	40.142	67.2939	388.89	79.8286	0	0	0
6	2014	528679	4371769	9	13	69.6066	76.4216	1533.33	1627.82	0	0	0
6	2014	528831	4372485	3	8	44.258	61.6666	177.78	1100.54	0	50.4289	0
6	2014	528217	4371612	3	4	21.42	52.5511	633.33	104.068	0	0	0
6	2014	527941	4372447	7	4	43.2074	71.977	577.78	294.435	0	59.2303	0
6	2014	527891	4372381	7	10	68.0943	73.713	944.44	1070.55	0	59.2303	0
6	2014	527787	4372475	8	5	56.3986	80.484	833.33	1370.36	0	94.776	0
7	2014	531453	4371745	8	8	57.1892	74.3202	NA	2342.08	0	100	0
8	2014	530718	4372488	6	6	31.7861	62.6712	300	160.795	25.202	40.0316	1
8	2014	529639	4372132	6	7	50.8767	70.7139	422.22	274.215	0	38.7039	0
8	2014	529846	4372388	7	11	73.5546	81.2529	911.11	932.508	0	38.7039	0
8	2014	529680	4372270	5	4	42.842	70.6217	122.22	80.4935	0	38.7039	0
8	2014	529718	4372433	6	8	49.642	74.7372	388.89	46.282	0	38.7039	0
8	2014	530191	4372659	6	5	24.0371	58.6022	333.33	154.997	7.38	93.2025	0
8	2014	530092	4372767	5	10	52.4352	73.5604	333.33	396.331	0	9.99725	0
8	2014	530970	4372747	7	5	53.6212	75.6344	533.33	116.867	25.2	40.0316	1
8	2014	529888	4372366	3	2	14.8198	52.8199	88.89	597.397	0	38.7039	0
8	2014	530070	4372692	6	7	50.517	74.5896	288.89	91.3479	0	9.99725	0
8	2014	530133	4372616	5	6	49.1257	69.5491	455.56	94.994	7.38	93.2025	0
9	2014	534155	4370693	8	6	55.5139	79.7235	522.22	256.835	2.7	2.69631	0
9	2014	534432	4370291	10	8	59.3044	83.4064	388.89	70.5127	2.7	2.69631	0
9	2014	534453	4370796	7	7	63.1847	77.5972	200	73.9215	0	2.69631	0
9	2014	533762	4368904	8	9	55.5398	80.4519	411.11	281.895	0	0	0
9	2014	533942	4369143	6	5	49.1469	76.4927	488.89	199.291	0	0	0
9	2014	533905	4370022	7	8	54.5668	73.0838	277.78	100.146	6.37	0	0
10	2014	529965	4374525	7	7	54.8966	73.5404	977.78	927.548	87.9131	87.9125	1
10	2014	529744	4373865	6	12	52.4557	72.0403	533.33	215.599	42.2026	0	0
10	2014	529256	4373113	5	8	38.4737	63.2145	400	100.776	0	0	0
10	2014	529289	4373258	7	9	49.6233	73.5319	588.89	110.47	0	0	0
10	2014	529649	4374038	7	10	63.7047	81.5128	1044.44	1497.62	42.2	0	1
10	2014	529708	4374292	4	3	36.9192	65.6165	300	95.6293	87.91	87.9125	1
10	2014	528778	4373121	6	9	45.7261	69.6769	500	111.872	0	0	0
10	2014	528680	4373331	5	6	37.333	66.7192	311.11	48.575	0	0	0
11	2014	533203	4367410	7	7	51.3959	76.9835	288.89	67.2306	12.32	12.3198	0
11	2014	532542	4367287	2	4	29.5911	53.6834	144.44	44.4698	0	0	0
11	2014	535287	4368437	4	3	37.4751	67.9453	122.22	35.8163	100	100	1
11	2014	534727	4368071	4	2	27.7137	64.8011	300	292.157	87.09	78.5967	1
11	2014	533616	4366935	5	6	43.9409	71.7971	277.78	99.9355	30.8897	30.8897	0
11	2014	533161	4367336	6	6	46.5575	71.2563	1044.44	1558.94	12.3198	12.3198	0
11	2014	533106	4367264	4	5	35.4969	68.3465	244.44	33.3997	12.32	12.3198	0
11	2014	532703	4367849	7	11	65.8736	79.8863	1266.67	270.594	0	0	0
11	2014	532477	4367215	2	5	27.7335	52.6528	211.11	71.0528	0	0	0
11	2014	534169	4368157	6	7	44.6026	71.7934	788.89	2128.93	60.0186	50.2203	0
11	2014	534759	4368109	4	3	33.9125	65.8058	111.11	52.5151	87.0921	78.5967	1
12	2014	532354	4370706	9	7	57.404	82.4088	955.56	3333.12	50.78	0	1
12	2014	531788	4370859	5	4	41.5478	67.7342	233.33	276.977	34.35	100	1
12	2014	532033	4370485	6	4	48.014	69.6244	1466.67	741.154	70.4945	80.8144	1
12	2014	531889	4370686	8	8	56.6013	76.6546	2255.56	1148.42	70.49	80.8144	0
12	2014	532087	4370468	7	7	57.1631	76.9689	1200	264.426	70.4945	80.8144	1
14	2014	529372	4375230	2	3	28.9973	54.5338	177.78	42.0448	100	100	1
14	2014	528614	4374721	8	9	58.5725	79.5886	522.22	235.589	2.05213	0	0
14	2014	529208	4374925	4	5	47.183	65.8383	488.89	662.492	30.86	48.7777	0
14	2014	528178	4375205	5	6	39.7099	67.3457	400	300.818	37.82	93.5202	1
14	2014	529319	4374966	7	8	48.914	74.0992	544.44	105.523	7.92035	100	0
14	2014	528859	4374563	6	5	45.155	73.3233	300	73.6183	2.05	0	0
14	2014	529445	4374987	6	7	48.6699	71.7873	388.89	120.808	7.92	100	0
14	2014	528430	4375473	5	6	48.6005	70.4322	155.56	44.1804	37.82	93.5202	1
14	2014	528748	4374722	8	7	48.8361	68.7251	977.78	756.961	2.05213	0	0
