# Supplementary material for: Demographic characteristics of an avian predator, Louisiana Waterthrush (Parkesia motacilla), in response to its aquatic prey in a Central Appalachian USA watershed impacted by shale gas development
Source: PLoS One. 2018 Nov 28;13(11):e0206077. doi: 10.1371/journal.pone.0206077 (PMC6261416; doi:10.1371/journal.pone.0206077)
Supplement: S4 Dataset — Data used to analyze the relationship between waterthrush demography (CLUTCH, FLEDGLINGS, TERRITORY_LENGTH, TERRITORY_DENSITY) and aquatic prey (EPT_RICHNESS, INTOLERANT_GENERA, GLIMPSS, WVSCI, BIOMASS, DENSITY) for years 2013–2014. Each year (YEAR) was analyzed separately while accounting for spatial (X, Y) and non-spatial (STREAM) sources of variability. (XLSX) [file pone.0206077.s006.xlsx]

## Sheet: CLUTCH
STREAM	YEAR	X	Y	WVSCI	GLIMPSS	DENSITY	BIOMASS	EPT_RICHNESS	INTOLERANT_GENERA	CLUTCH
1	2013	532555	4369065	60.1401	32.976	111.111	227.871	3	2	5
1	2013	532792	4368752	68.3646	44.2486	155.556	59.0234	6	5	4
1	2013	532720	4368463	64.8516	NA	33.3333	8.96404	3	2	4
1	2013	532645	4369067	45.4624	NA	22.2222	9.70444	1	1	4
2	2013	531784	4368930	55.6785	28.9205	44.4444	12.7276	2	1	4
2	2013	531200	4368551	35.1343	NA	55.5556	479.022	1	0	5
2	2013	532060	4369270	37.5466	14.0188	55.5556	4.31402	0	1	4
3	2013	533873	4371780	68.75	44.3362	222.222	452.078	5	5	4
3	2013	534416	4372737	64.9707	42.3894	200	346.244	4	6	4
3	2013	534532	4371837	72.3283	46.8952	377.778	1878.72	6	4	5
3	2013	534551	4371624	61.9295	34.6045	144.444	292.55	3	2	4
4	2013	532009	4373499	53.1997	NA	22.2222	40.6916	2	2	4
6	2013	528644	4371802	73.9364	56.8117	122.222	193.139	5	7	5
6	2013	528914	4371538	69.3964	47.7043	311.111	114.248	5	7	5
6	2013	528246	4372799	56.7405	31.1918	111.111	161.486	2	2	5
6	2013	528101	4372333	70.0357	39.4738	88.8889	65.8644	4	4	4
6	2013	527748	4372559	81.5257	58.0726	455.556	206.091	9	8	4
6	2013	528639	4372471	57.7096	23.7146	55.5556	6.54792	2	2	5
7	2013	531757	4371863	73.66	47.6778	411.111	641.289	9	7	4
7	2013	532758	4371511	38.1468	6.44669	155.556	159.802	2	3	5
7	2013	532261	4372066	38.0523	8.14725	55.5556	361.454	0	1	4
7	2013	531784	4371853	51.4684	34.1527	111.111	276.132	1	5	4
7	2013	532048	4371531	NA	NA	11.1111	0.91982	0	1	4
8	2013	530137	4372619	63.9958	40.4588	166.667	833.218	4	3	5
8	2013	530660	4372858	51.0615	NA	55.5556	38.7869	1	1	5
8	2013	530807	4372667	44.5099	11.6132	144.444	22.9827	2	1	6
8	2013	530061	4372230	52.7998	16.4147	200	124.533	3	1	5
8	2013	530779	4372580	55.5033	40.7712	211.111	151.039	4	5	4
8	2013	530452	4372710	70.3822	43.0606	288.889	118.982	5	6	4
9	2013	534543	4370183	70.9027	37.4747	188.889	382.64	5	2	5
9	2013	534091	4369299	58.8133	30.8823	44.4444	7.71825	2	1	5
9	2013	534534	4369702	78.151	53.1818	455.556	170.987	8	8	4
9	2013	534248	4370316	70.988	34.8604	188.889	387.804	5	3	5
9	2013	533991	4369765	64.1703	45.9812	377.778	245.835	3	4	5
9	2013	533919	4369128	70.0823	43.0696	166.667	55.2186	5	4	4
10	2013	530223	4374708	46.0433	18.4673	166.667	45.5147	3	2	5
10	2013	529865	4374394	69.4421	27.4722	44.4444	16.0408	4	1	5
10	2013	528747	4373910	55.9926	30.366	88.8889	11.9929	2	3	5
10	2013	529746	4373831	60.4498	36.4401	144.444	34.6405	3	4	5
10	2013	529336	4373390	58.2735	34.0373	122.222	33.2565	2	2	5
10	2013	530009	4374613	57.9118	17.8421	133.333	105.19	3	2	6
11	2013	533181	4367381	64.0998	NA	33.3333	25.0832	3	3	5
11	2013	532747	4367589	54.4853	29.3648	122.222	366.026	1	2	4
11	2013	534302	4368056	49.0423	21.6454	77.7778	275.973	2	1	5
12	2013	532267	4370620	70.4381	44.3455	255.556	340.121	5	5	5
12	2013	532941	4370859	53.4932	32.081	111.111	277.447	2	3	5
13	2013	532215	4370336	74.0577	52.7966	444.444	879.918	6	5	5
13	2013	532757	4369964	51.4262	28.2805	88.8889	166.144	2	2	6
14	2013	529032	4375315	64.1223	43.8211	77.7778	26.8552	3	5	5
14	2013	529610	4375431	68.0305	30.5363	266.667	523.996	6	3	5
14	2013	528189	4374416	60.4228	29.5526	88.8889	55.2982	3	4	4
14	2013	528137	4375218	37.5816	10.8124	100	147.148	1	2	4
14	2013	528379	4375480	59.1646	31.8829	100	15.3382	4	3	4
14	2013	529849	4375618	45.9907	9.57017	66.6667	7.89127	2	1	4
14	2013	529022	4374756	58.8908	26.848	66.6667	81.6932	2	2	4
14	2013	528538	4375658	62.8421	40.3156	255.556	480.085	5	7	4
14	2013	528081	4375200	56.5454	33.0763	211.111	85.2569	3	5	4
1	2014	533070	4368977	76.5149	48.6575	855.556	1366.98	7	5	5
1	2014	532367	4369352	81.1873	63.3213	1200	820.383	8	11	5
1	2014	533433	4368663	72.9082	53.1294	411.111	162.589	6	9	5
7	2014	531392	4371443	75.3853	53.2837	1844.44	807.126	7	8	5
9	2014	535212	4369607	68.5289	36.2078	322.222	59.6871	5	4	5
2	2014	531327	4368692	71.6584	42.53	188.889	548.775	6	4	5
2	2014	531166	4368522	69.7716	52.3538	266.667	110.223	5	7	3
3	2014	534573	4373289	55.3336	24.454	77.7778	33.8948	3	2	5
3	2014	534533	4371631	83.8417	63.2049	355.556	362.273	10	10	5
3	2014	534580	4372960	71.5347	54.0576	622.222	172.04	5	6	3
3	2014	533859	4371407	50.2825	16.4043	55.5556	734.793	2	2	3
3	2014	534460	4372413	83.2075	61.1909	433.333	601.981	8	8	5
6	2014	529314	4371472	67.2939	40.142	388.889	79.8286	3	5	4
6	2014	528831	4372485	61.6666	44.258	177.778	1100.54	3	8	5
6	2014	528217	4371612	52.5511	21.42	633.333	104.068	3	4	4
6	2014	527891	4372381	73.713	68.0943	944.444	1070.55	7	10	4
7	2014	531453	4371745	74.3202	57.1892	NA	2342.08	8	8	3
8	2014	529639	4372132	70.7139	50.8767	422.222	274.215	6	7	5
8	2014	529718	4372433	74.7372	49.642	388.889	46.282	6	8	4
8	2014	530191	4372659	58.6022	24.0371	333.333	154.997	6	5	5
8	2014	530970	4372747	75.6344	53.6212	533.333	116.867	7	5	5
8	2014	530070	4372692	74.5896	50.517	288.889	91.3479	6	7	4
8	2014	530133	4372616	69.5491	49.1257	455.556	94.994	5	6	5
9	2014	534453	4370796	77.5972	63.1847	200	73.9215	7	7	4
9	2014	533942	4369143	76.4927	49.1469	488.889	199.291	6	5	4
9	2014	533905	4370022	73.0838	54.5668	277.778	100.146	7	8	4
10	2014	529289	4373258	73.5319	49.6233	588.889	110.47	7	9	4
10	2014	529708	4374292	65.6165	36.9192	300	95.6293	4	3	3
11	2014	533203	4367410	76.9835	51.3959	288.889	67.2306	7	7	5
11	2014	534727	4368071	64.8011	27.7137	300	292.157	4	2	5
11	2014	533106	4367264	68.3465	35.4969	244.444	33.3997	4	5	5
11	2014	532703	4367849	79.8863	65.8736	1266.67	270.594	7	11	4
11	2014	532477	4367215	52.6528	27.7335	211.111	71.0528	2	5	4
12	2014	532354	4370706	82.4088	57.404	955.556	3333.12	9	7	5
12	2014	531788	4370859	67.7342	41.5478	233.333	276.977	5	4	4
14	2014	529208	4374925	65.8383	47.183	488.889	662.492	4	5	5
14	2014	528178	4375205	67.3457	39.7099	400	300.818	5	6	5
14	2014	528430	4375473	70.4322	48.6005	155.556	44.1804	5	6	4

## Sheet: FLEDGLINGS
STREAM	YEAR	X	Y	WVSCI	GLIMPSS	EPT_RICHNESS	INTOLERANT_GENERA	DENSITY	BIOMASS	FLEDGLINGS
2	2013	531200	4368551	35.1343	NA	1	0	55.5556	479.022	5
3	2013	534416	4372737	64.9707	42.3894	4	6	200	346.244	4
4	2013	532009	4373499	53.1997	NA	2	2	22.2222	40.6916	3
6	2013	528644	4371802	73.9364	56.8117	5	7	122.222	193.139	5
6	2013	528914	4371538	69.3964	47.7043	5	7	311.111	114.248	5
6	2013	528246	4372799	56.7405	31.1918	2	2	111.111	161.486	4
6	2013	528639	4372471	57.7096	23.7146	2	2	55.5556	6.54792	5
7	2013	532758	4371511	38.1468	6.44669	2	3	155.556	159.802	5
7	2013	532261	4372066	38.0523	8.14725	0	1	55.5556	361.454	4
7	2013	531784	4371853	51.4684	34.1527	1	5	111.111	276.132	4
8	2013	530137	4372619	63.9958	40.4588	4	3	166.667	833.218	5
8	2013	530660	4372858	51.0615	NA	1	1	55.5556	38.7869	5
8	2013	530061	4372230	52.7998	16.4147	3	1	200	124.533	5
9	2013	534534	4369702	78.151	53.1818	8	8	455.556	170.987	4
9	2013	534248	4370316	70.988	34.8604	5	3	188.889	387.804	4
10	2013	529865	4374394	69.4421	27.4722	4	1	44.4444	16.0408	5
10	2013	529746	4373831	60.4498	36.4401	3	4	144.444	34.6405	4
10	2013	530009	4374613	57.9118	17.8421	3	2	133.333	105.19	6
11	2013	532747	4367589	54.4853	29.3648	1	2	122.222	366.026	4
11	2013	534302	4368056	49.0423	21.6454	2	1	77.7778	275.973	4
12	2013	532267	4370620	70.4381	44.3455	5	5	255.556	340.121	5
13	2013	532215	4370336	74.0577	52.7966	6	5	444.444	879.918	5
13	2013	532757	4369964	51.4262	28.2805	2	2	88.8889	166.144	6
14	2013	529032	4375315	64.1223	43.8211	3	5	77.7778	26.8552	5
14	2013	529610	4375431	68.0305	30.5363	6	3	266.667	523.996	5
14	2013	529022	4374756	58.8908	26.848	2	2	66.6667	81.6932	4
14	2013	528538	4375658	62.8421	40.3156	5	7	255.556	480.085	4
1	2014	532367	4369352	81.1873	63.3213	8	11	1200	820.383	5
1	2014	533433	4368663	72.9082	53.1294	6	9	411.111	162.589	4
7	2014	531392	4371443	75.3853	53.2837	7	8	1844.44	807.126	5
2	2014	531166	4368522	69.7716	52.3538	5	7	266.667	110.223	3
3	2014	534573	4373289	55.3336	24.454	3	2	77.7778	33.8948	5
3	2014	534580	4372960	71.5347	54.0576	5	6	622.222	172.04	3
6	2014	529314	4371472	67.2939	40.142	3	5	388.889	79.8286	4
8	2014	530070	4372692	74.5896	50.517	6	7	288.889	91.3479	4
9	2014	534453	4370796	77.5972	63.1847	7	7	200	73.9215	4
9	2014	533942	4369143	76.4927	49.1469	6	5	488.889	199.291	4
9	2014	533905	4370022	73.0838	54.5668	7	8	277.778	100.146	4
10	2014	529289	4373258	73.5319	49.6233	7	9	588.889	110.47	4
11	2014	532703	4367849	79.8863	65.8736	7	11	1266.67	270.594	3
12	2014	532354	4370706	82.4088	57.404	9	7	955.556	3333.12	5
14	2014	529208	4374925	65.8383	47.183	4	5	488.889	662.492	5
14	2014	528430	4375473	70.4322	48.6005	5	6	155.556	44.1804	3

## Sheet: TERRITORY_LENGTH
STREAM	YEAR	X	Y	GLIMPSS	WVSCI	Biomass	Density	EPT_RICHNESS	INTOLERANT_GENERA	TERRITORY_LENGTH
1	2013	532555	4369065	32.976	60.1401	227.871	111.111	3	2	687.798
1	2013	532792	4368752	44.2486	68.3646	59.0234	155.556	6	5	810.954
1	2013	532368	4368779	32.9042	57.0357	197.86	66.6667	1	3	317.105
1	2013	532720	4368463	NA	64.8516	8.96404	33.3333	3	2	810.954
1	2013	530414	4372690	NA	62.7643	10.4933	44.4444	3	2	810.954
1	2013	532682	4369026	49.6509	75.3236	195.679	588.889	8	6	560.298
1	2013	532645	4369067	NA	45.4624	9.70444	22.2222	1	1	560.298
2	2013	531784	4368930	28.9205	55.6785	12.7276	44.4444	2	1	445.848
2	2013	531200	4368551	NA	35.1343	479.022	55.5556	1	0	565.853
2	2013	531797	4368299	NA	23.3432	4.60333	33.3333	0	0	627.112
2	2013	532060	4369270	14.0188	37.5466	4.31402	55.5556	0	1	597.948
6	2013	528644	4371802	56.8117	73.9364	193.139	122.222	5	7	770.914
6	2013	528914	4371538	47.7043	69.3964	114.248	311.111	5	7	295.825
6	2013	528246	4372799	31.1918	56.7405	161.486	111.111	2	2	690.729
6	2013	528101	4372333	39.4738	70.0357	65.8644	88.8889	4	4	381.819
6	2013	527748	4372559	58.0726	81.5257	206.091	455.556	9	8	774.137
6	2013	528639	4372471	23.7146	57.7096	6.54792	55.5556	2	2	583.145
7	2013	531757	4371863	47.6778	73.66	641.289	411.111	9	7	476.411
7	2013	532758	4371511	6.44669	38.1468	159.802	155.556	2	3	502.934
7	2013	532261	4372066	8.14725	38.0523	361.454	55.5556	0	1	576.806
7	2013	532056	4371300	8.27985	43.099	46.5034	66.6667	1	1	516.243
7	2013	531784	4371853	34.1527	51.4684	276.132	111.111	1	5	476.411
7	2013	531976	4371650	20.538	56.438	284.369	100	3	2	516.243
7	2013	532048	4371531	NA	NA	0.91982	11.1111	0	1	516.243
8	2013	530137	4372619	40.4588	63.9958	833.218	166.667	4	3	610.409
8	2013	530660	4372858	NA	51.0615	38.7869	55.5556	1	1	755.02
8	2013	529739	4372278	54.7033	74.3046	349.964	500	7	6	558.207
8	2013	530807	4372667	11.6132	44.5099	22.9827	144.444	2	1	537.08
8	2013	530061	4372230	16.4147	52.7998	124.533	200	3	1	608.06
8	2013	530779	4372580	40.7712	55.5033	151.039	211.111	4	5	537.08
8	2013	530698	4372469	42.4243	67.4984	293.092	44.4444	3	3	537.08
8	2013	530452	4372710	43.0606	70.3822	118.982	288.889	5	6	253.814
8	2013	529702	4372440	6.16902	30.459	118.148	155.556	1	3	558.207
8	2013	530641	4372861	NA	36.6893	14.9173	22.2222	1	1	755.02
8	2013	530378	4373215	22.382	52.117	81.1893	155.556	4	4	755.02
9	2013	534543	4370183	37.4747	70.9027	382.64	188.889	5	2	527.434
9	2013	534091	4369299	30.8823	58.8133	7.71825	44.4444	2	1	895.931
9	2013	534360	4370415	36.3175	62.9915	401.067	122.222	4	4	1069.64
9	2013	534534	4369702	53.1818	78.151	170.987	455.556	8	8	369.971
9	2013	534248	4370316	34.8604	70.988	387.804	188.889	5	3	1069.64
9	2013	533991	4369765	45.9812	64.1703	245.835	377.778	3	4	511.756
9	2013	533919	4369128	43.0696	70.0823	55.2186	166.667	5	4	895.931
10	2013	530223	4374708	18.4673	46.0433	45.5147	166.667	3	2	682.064
10	2013	529865	4374394	27.4722	69.4421	16.0408	44.4444	4	1	596.129
10	2013	528747	4373910	30.366	55.9926	11.9929	88.8889	2	3	772.496
10	2013	529746	4373831	36.4401	60.4498	34.6405	144.444	3	4	631.122
10	2013	529383	4373580	37.3105	69.4038	8.55807	77.7778	4	2	1130.19
10	2013	529336	4373390	34.0373	58.2735	33.2565	122.222	2	2	1130.19
10	2013	528816	4373868	29.5305	55.8647	311.04	66.6667	2	1	772.496
10	2013	528669	4373316	35.2363	58.3297	20.6424	77.7778	2	3	702.705
10	2013	530009	4374613	17.8421	57.9118	105.19	133.333	3	2	682.064
10	2013	529394	4373535	16.4107	45.9475	41.2158	111.111	1	1	1130.19
11	2013	533181	4367381	NA	64.0998	25.0832	33.3333	3	3	1072.99
11	2013	534968	4368220	NA	NA	1.84145	11.1111	0	1	860.958
11	2013	532747	4367589	29.3648	54.4853	366.026	122.222	1	2	851.836
11	2013	534302	4368056	21.6454	49.0423	275.973	77.7778	2	1	943.281
12	2013	532267	4370620	44.3455	70.4381	340.121	255.556	5	5	778.793
12	2013	532941	4370859	32.081	53.4932	277.447	111.111	2	3	722.444
12	2013	532923	4370854	39.6933	62.0564	249.992	133.333	3	2	722.444
12	2013	532767	4370851	35.4243	59.7341	724.845	222.222	3	5	722.444
13	2013	532215	4370336	52.7966	74.0577	879.918	444.444	6	5	271.045
13	2013	532757	4369964	28.2805	51.4262	166.144	88.8889	2	2	1053.69
14	2013	529032	4375315	43.8211	64.1223	26.8552	77.7778	3	5	507.858
14	2013	529022	4374756	26.848	58.8908	81.6932	66.6667	2	2	828.549
14	2013	529761	4375620	20.0875	50.6199	53.7766	366.667	5	5	742.954
14	2013	528125	4374341	31.0044	59.428	38.0735	55.5556	2	3	1254.48
14	2013	529384	4375255	45.4921	72.4485	28.6378	100	5	6	652.953
14	2013	528538	4375658	40.3156	62.8421	480.085	255.556	5	7	664.562
14	2013	528149	4375652	NA	49.2945	11.7968	55.5556	2	2	727.734
14	2013	528081	4375200	33.0763	56.5454	85.2569	211.111	3	5	183.911
14	2013	529713	4375691	NA	41.5734	29.3251	55.5556	1	0	742.954
14	2013	529610	4375431	30.5363	68.0305	523.996	266.667	6	3	652.953
14	2013	528189	4374416	29.5526	60.4228	55.2982	88.8889	3	4	1254.48
14	2013	528137	4375218	10.8124	37.5816	147.148	100	1	2	183.911
14	2013	528364	4375401	41.4174	68.2378	282.581	111.111	5	4	727.734
14	2013	528379	4375480	31.8829	59.1646	15.3382	100	4	3	727.734
14	2013	529849	4375618	9.57017	45.9907	7.89127	66.6667	2	1	742.954
1	2014	533070	4368977	48.6575	76.5149	1366.98	855.556	7	5	1270.16
1	2014	532367	4369352	63.3213	81.1873	820.383	1200	8	11	328.812
1	2014	532780	4368848	21.8251	54.9902	25.5654	166.667	3	1	624.088
1	2014	533433	4368663	53.1294	72.9082	162.589	411.111	6	9	1270.16
7	2014	531392	4371443	53.2837	75.3853	807.126	1844.44	7	8	344.907
9	2014	535212	4369607	36.2078	68.5289	59.6871	322.222	5	4	288.53
2	2014	531327	4368692	42.53	71.6584	548.775	188.889	6	4	963.261
2	2014	531812	4368990	38.6116	62.1442	110.747	111.111	4	3	1776.53
2	2014	531166	4368522	52.3538	69.7716	110.223	266.667	5	7	963.261
3	2014	534384	4372621	42.0502	66.6785	338.086	622.222	5	5	662.259
3	2014	534533	4371631	63.2049	83.8417	362.273	355.556	10	10	788.152
3	2014	534331	4372395	45.5789	72.8869	309.044	622.222	7	8	587.423
3	2014	534647	4373275	37.3495	58.203	76.8287	144.444	3	3	493.293
3	2014	534467	4372778	41.0871	69.3123	301.695	600	6	3	662.259
3	2014	534580	4372960	54.0576	71.5347	172.04	622.222	5	6	662.259
3	2014	534370	4372492	49.7431	75.6065	175.951	822.222	7	5	587.423
3	2014	533859	4371407	16.4043	50.2825	734.793	55.5556	2	2	746.904
3	2014	534460	4372413	61.1909	83.2075	601.981	433.333	8	8	587.423
3	2014	534364	4372496	46.279	77.3787	260.139	366.667	7	6	662.259
3	2014	534573	4373289	24.454	55.3336	33.8948	77.7778	3	2	493.293
3	2014	533920	4371789	40.7294	69.4436	159.737	366.667	6	5	746.904
5	2014	531408	4372915	49.926	65.0956	627.408	455.556	5	8	603.828
6	2014	528274	4372643	61.1302	75.4152	1186.07	433.333	7	8	1662.24
6	2014	529314	4371472	40.142	67.2939	79.8286	388.889	3	5	777.778
6	2014	528679	4371769	69.6066	76.4216	1627.82	1533.33	9	13	1155.53
6	2014	528831	4372485	44.258	61.6666	1100.54	177.778	3	8	1662.24
6	2014	528217	4371612	21.42	52.5511	104.068	633.333	3	4	1155.53
6	2014	527941	4372447	43.2074	71.977	294.435	577.778	7	4	658.731
6	2014	527891	4372381	68.0943	73.713	1070.55	944.444	7	10	658.731
6	2014	527787	4372475	56.3986	80.484	1370.36	833.333	8	5	598.484
6	2014	528162	4372269	46.6117	74.662	1265.61	2455.56	9	10	658.731
7	2014	531453	4371745	57.1892	74.3202	2342.08	NA	8	8	338.754
8	2014	530718	4372488	31.7861	62.6712	160.795	300	6	6	713.622
8	2014	529680	4372270	42.842	70.6217	80.4935	122.222	5	4	1014.98
8	2014	529718	4372433	49.642	74.7372	46.282	388.889	6	8	1014.98
8	2014	530191	4372659	24.0371	58.6022	154.997	333.333	6	5	812.562
8	2014	530092	4372767	52.4352	73.5604	396.331	333.333	5	10	781.514
8	2014	530970	4372747	53.6212	75.6344	116.867	533.333	7	5	713.622
8	2014	529888	4372366	14.8198	52.8199	597.397	88.8889	3	2	1014.98
8	2014	530070	4372692	50.517	74.5896	91.3479	288.889	6	7	781.514
8	2014	530133	4372616	49.1257	69.5491	94.994	455.556	5	6	812.562
8	2014	529639	4372132	50.8767	70.7139	274.215	422.222	6	7	1014.98
8	2014	529846	4372388	73.5546	81.2529	932.508	911.111	7	11	1014.98
9	2014	534155	4370693	55.5139	79.7235	256.835	522.222	8	6	1516.1
9	2014	534432	4370291	59.3044	83.4064	70.5127	388.889	10	8	1516.1
9	2014	534453	4370796	63.1847	77.5972	73.9215	200	7	7	1516.1
9	2014	533762	4368904	55.5398	80.4519	281.895	411.111	8	9	728.265
9	2014	533942	4369143	49.1469	76.4927	199.291	488.889	6	5	728.265
9	2014	533905	4370022	54.5668	73.0838	100.146	277.778	7	8	1180.91
10	2014	529965	4374525	54.8966	73.5404	927.548	977.778	7	7	1239.32
10	2014	529744	4373865	52.4557	72.0403	215.599	533.333	6	12	642.829
10	2014	529256	4373113	38.4737	63.2145	100.776	400	5	8	1158.09
10	2014	529289	4373258	49.6233	73.5319	110.47	588.889	7	9	1158.09
10	2014	529649	4374038	63.7047	81.5128	1497.62	1044.44	7	10	642.829
10	2014	529708	4374292	36.9192	65.6165	95.6293	300	4	3	1239.32
10	2014	528778	4373121	45.7261	69.6769	111.872	500	6	9	1423.51
10	2014	528680	4373331	37.333	66.7192	48.575	311.111	5	6	1423.51
11	2014	533203	4367410	51.3959	76.9835	67.2306	288.889	7	7	560.938
11	2014	534727	4368071	27.7137	64.8011	292.157	300	4	2	849.555
11	2014	533616	4366935	43.9409	71.7971	99.9355	277.778	5	6	1340.98
11	2014	533161	4367336	46.5575	71.2563	1558.94	1044.44	6	6	560.938
11	2014	533106	4367264	35.4969	68.3465	33.3997	244.444	4	5	560.938
11	2014	532703	4367849	65.8736	79.8863	270.594	1266.67	7	11	833.315
11	2014	532477	4367215	27.7335	52.6528	71.0528	211.111	2	5	595.661
11	2014	534169	4368157	44.6026	71.7934	2128.93	788.889	6	7	1211.82
11	2014	534759	4368109	33.9125	65.8058	52.5151	111.111	4	3	849.555
11	2014	532542	4367287	29.5911	53.6834	44.4698	144.444	2	4	595.661
11	2014	535287	4368437	37.4751	67.9453	35.8163	122.222	4	3	393.423
12	2014	532354	4370706	57.404	82.4088	3333.12	955.556	9	7	533.504
12	2014	531788	4370859	41.5478	67.7342	276.977	233.333	5	4	209.03
12	2014	532033	4370485	48.014	69.6244	741.154	1466.67	6	4	536.567
12	2014	531889	4370686	56.6013	76.6546	1148.42	2255.56	8	8	536.567
12	2014	532087	4370468	57.1631	76.9689	264.426	1200	7	7	536.567
14	2014	529372	4375230	28.9973	54.5338	42.0448	177.778	2	3	417.056
14	2014	528614	4374721	58.5725	79.5886	235.589	522.222	8	9	1145.14
14	2014	529208	4374925	47.183	65.8383	662.492	488.889	4	5	506.386
14	2014	528178	4375205	39.7099	67.3457	300.818	400	5	6	1066.77
14	2014	529319	4374966	48.914	74.0992	105.523	544.444	7	8	792.097
14	2014	528859	4374563	45.155	73.3233	73.6183	300	6	5	1145.14
14	2014	529445	4374987	48.6699	71.7873	120.808	388.889	6	7	792.097
14	2014	528430	4375473	48.6005	70.4322	44.1804	155.556	5	6	1066.77
14	2014	528748	4374722	48.8361	68.7251	756.961	977.778	8	7	1145.14

## Sheet: TERRITORY_DENSITY
STREAM	YEAR	X	Y	WVSCI	GLIMPSS	DENSITY	BIOMASS	EPT_RICHNESS	INTOLERANT_GENERA	TERRITORY_DENSITY	TERRITORY_COUNT	STREAM_LENGTH
1	2013	532555	4369065	60.1401	32.976	111.111	227.871	3	2	1.02775	4	3.892
1	2013	532792	4368752	68.3646	44.2486	155.556	59.0234	6	5	1.02775	4	3.892
1	2013	532368	4368779	57.0357	32.9042	66.6667	197.86	1	3	1.02775	4	3.892
1	2013	532720	4368463	64.8516	NA	33.3333	8.96404	3	2	1.02775	4	3.892
1	2013	530414	4372690	62.7643	NA	44.4444	10.4933	3	2	1.02775	4	3.892
1	2013	532682	4369026	75.3236	49.6509	588.889	195.679	8	6	1.02775	4	3.892
1	2013	532645	4369067	45.4624	NA	22.2222	9.70444	1	1	1.02775	4	3.892
2	2013	531784	4368930	55.6785	28.9205	44.4444	12.7276	2	1	1.49925	4	2.668
2	2013	531200	4368551	35.1343	NA	55.5556	479.022	1	0	1.49925	4	2.668
2	2013	531797	4368299	23.3432	NA	33.3333	4.60333	0	0	1.49925	4	2.668
2	2013	532060	4369270	37.5466	14.0188	55.5556	4.31402	0	1	1.49925	4	2.668
6	2013	528644	4371802	73.9364	56.8117	122.222	193.139	5	7	1.48285	8	5.395
6	2013	528914	4371538	69.3964	47.7043	311.111	114.248	5	7	1.48285	8	5.395
6	2013	528246	4372799	56.7405	31.1918	111.111	161.486	2	2	1.48285	8	5.395
6	2013	528101	4372333	70.0357	39.4738	88.8889	65.8644	4	4	1.48285	8	5.395
6	2013	527748	4372559	81.5257	58.0726	455.556	206.091	9	8	1.48285	8	5.395
6	2013	528639	4372471	57.7096	23.7146	55.5556	6.54792	2	2	1.48285	8	5.395
7	2013	531757	4371863	73.66	47.6778	411.111	641.289	9	7	1.42096	4	2.815
7	2013	532758	4371511	38.1468	6.44669	155.556	159.802	2	3	1.42096	4	2.815
7	2013	532261	4372066	38.0523	8.14725	55.5556	361.454	0	1	1.42096	4	2.815
7	2013	532056	4371300	43.099	8.27985	66.6667	46.5034	1	1	1.42096	4	2.815
7	2013	531784	4371853	51.4684	34.1527	111.111	276.132	1	5	1.42096	4	2.815
7	2013	531976	4371650	56.438	20.538	100	284.369	3	2	1.42096	4	2.815
7	2013	532048	4371531	NA	NA	11.1111	0.91982	0	1	1.42096	4	2.815
8	2013	530137	4372619	63.9958	40.4588	166.667	833.218	4	3	1.34228	7	5.215
8	2013	530660	4372858	51.0615	NA	55.5556	38.7869	1	1	1.34228	7	5.215
8	2013	529739	4372278	74.3046	54.7033	500	349.964	7	6	1.34228	7	5.215
8	2013	530807	4372667	44.5099	11.6132	144.444	22.9827	2	1	1.34228	7	5.215
8	2013	530061	4372230	52.7998	16.4147	200	124.533	3	1	1.34228	7	5.215
8	2013	530779	4372580	55.5033	40.7712	211.111	151.039	4	5	1.34228	7	5.215
8	2013	530698	4372469	67.4984	42.4243	44.4444	293.092	3	3	1.34228	7	5.215
8	2013	530452	4372710	70.3822	43.0606	288.889	118.982	5	6	1.34228	7	5.215
8	2013	529702	4372440	30.459	6.16902	155.556	118.148	1	3	1.34228	7	5.215
8	2013	530641	4372861	36.6893	NA	22.2222	14.9173	1	1	1.34228	7	5.215
8	2013	530378	4373215	52.117	22.382	155.556	81.1893	4	4	1.34228	7	5.215
9	2013	534543	4370183	70.9027	37.4747	188.889	382.64	5	2	1.09307	7	6.404
9	2013	534091	4369299	58.8133	30.8823	44.4444	7.71825	2	1	1.09307	7	6.404
9	2013	534360	4370415	62.9915	36.3175	122.222	401.067	4	4	1.09307	7	6.404
9	2013	534534	4369702	78.151	53.1818	455.556	170.987	8	8	1.09307	7	6.404
9	2013	534248	4370316	70.988	34.8604	188.889	387.804	5	3	1.09307	7	6.404
9	2013	535288	4370216	66.7895	54.0285	400	287.22	7	8	1.09307	7	6.404
9	2013	533991	4369765	64.1703	45.9812	377.778	245.835	3	4	1.09307	7	6.404
9	2013	533919	4369128	70.0823	43.0696	166.667	55.2186	5	4	1.09307	7	6.404
10	2013	530223	4374708	46.0433	18.4673	166.667	45.5147	3	2	1.21359	6	4.944
10	2013	529865	4374394	69.4421	27.4722	44.4444	16.0408	4	1	1.21359	6	4.944
10	2013	528747	4373910	55.9926	30.366	88.8889	11.9929	2	3	1.21359	6	4.944
10	2013	529746	4373831	60.4498	36.4401	144.444	34.6405	3	4	1.21359	6	4.944
10	2013	529383	4373580	69.4038	37.3105	77.7778	8.55807	4	2	1.21359	6	4.944
10	2013	529336	4373390	58.2735	34.0373	122.222	33.2565	2	2	1.21359	6	4.944
10	2013	528816	4373868	55.8647	29.5305	66.6667	311.04	2	1	1.21359	6	4.944
10	2013	528669	4373316	58.3297	35.2363	77.7778	20.6424	2	3	1.21359	6	4.944
10	2013	530009	4374613	57.9118	17.8421	133.333	105.19	3	2	1.21359	6	4.944
10	2013	529394	4373535	45.9475	16.4107	111.111	41.2158	1	1	1.21359	6	4.944
11	2013	533181	4367381	64.0998	NA	33.3333	25.0832	3	3	1.27348	8	6.282
11	2013	534968	4368220	NA	NA	11.1111	1.84145	0	1	1.27348	8	6.282
11	2013	532747	4367589	54.4853	29.3648	122.222	366.026	1	2	1.27348	8	6.282
11	2013	534302	4368056	49.0423	21.6454	77.7778	275.973	2	1	1.27348	8	6.282
12	2013	532267	4370620	70.4381	44.3455	255.556	340.121	5	5	0.908265	2	2.202
12	2013	532941	4370859	53.4932	32.081	111.111	277.447	2	3	0.908265	2	2.202
12	2013	532923	4370854	62.0564	39.6933	133.333	249.992	3	2	0.908265	2	2.202
12	2013	532767	4370851	59.7341	35.4243	222.222	724.845	3	5	0.908265	2	2.202
13	2013	533249	4369596	55.6082	27.0096	200	24.7499	4	6	0.863558	2	2.316
13	2013	532215	4370336	74.0577	52.7966	444.444	879.918	6	5	0.863558	2	2.316
13	2013	532757	4369964	51.4262	28.2805	88.8889	166.144	2	2	0.863558	2	2.316
14	2013	529032	4375315	64.1223	43.8211	77.7778	26.8552	3	5	1.44352	8	5.542
14	2013	529022	4374756	58.8908	26.848	66.6667	81.6932	2	2	1.44352	8	5.542
14	2013	529761	4375620	50.6199	20.0875	366.667	53.7766	5	5	1.44352	8	5.542
14	2013	528125	4374341	59.428	31.0044	55.5556	38.0735	2	3	1.44352	8	5.542
14	2013	529384	4375255	72.4485	45.4921	100	28.6378	5	6	1.44352	8	5.542
14	2013	528538	4375658	62.8421	40.3156	255.556	480.085	5	7	1.44352	8	5.542
14	2013	528149	4375652	49.2945	NA	55.5556	11.7968	2	2	1.44352	8	5.542
14	2013	528081	4375200	56.5454	33.0763	211.111	85.2569	3	5	1.44352	8	5.542
14	2013	529713	4375691	41.5734	NA	55.5556	29.3251	1	0	1.44352	8	5.542
14	2013	529610	4375431	68.0305	30.5363	266.667	523.996	6	3	1.44352	8	5.542
14	2013	528189	4374416	60.4228	29.5526	88.8889	55.2982	3	4	1.44352	8	5.542
14	2013	528137	4375218	37.5816	10.8124	100	147.148	1	2	1.44352	8	5.542
14	2013	528364	4375401	68.2378	41.4174	111.111	282.581	5	4	1.44352	8	5.542
14	2013	528379	4375480	59.1646	31.8829	100	15.3382	4	3	1.44352	8	5.542
14	2013	529849	4375618	45.9907	9.57017	66.6667	7.89127	2	1	1.44352	8	5.542
1	2014	533070	4368977	76.5149	48.6575	855.556	1366.98	7	5	1.02775	4	3.892
1	2014	532367	4369352	81.1873	63.3213	1200	820.383	8	11	1.02775	4	3.892
1	2014	532780	4368848	54.9902	21.8251	166.667	25.5654	3	1	1.02775	4	3.892
1	2014	533433	4368663	72.9082	53.1294	411.111	162.589	6	9	1.02775	4	3.892
7	2014	531392	4371443	75.3853	53.2837	1844.44	807.126	7	8	1.42096	4	2.815
9	2014	535212	4369607	68.5289	36.2078	322.222	59.6871	5	4	1.17114	8	6.404
2	2014	531327	4368692	71.6584	42.53	188.889	548.775	6	4	0.713521	2	2.803
2	2014	531812	4368990	62.1442	38.6116	111.111	110.747	4	3	0.713521	2	2.803
2	2014	531166	4368522	69.7716	52.3538	266.667	110.223	5	7	0.713521	2	2.803
3	2014	534384	4372621	66.6785	42.0502	622.222	338.086	5	5	1.20316	7	5.818
3	2014	534533	4371631	83.8417	63.2049	355.556	362.273	10	10	1.20316	7	5.818
3	2014	534331	4372395	72.8869	45.5789	622.222	309.044	7	8	1.20316	7	5.818
3	2014	534647	4373275	58.203	37.3495	144.444	76.8287	3	3	1.20316	7	5.818
3	2014	534467	4372778	69.3123	41.0871	600	301.695	6	3	1.20316	7	5.818
3	2014	534580	4372960	71.5347	54.0576	622.222	172.04	5	6	1.20316	7	5.818
3	2014	534370	4372492	75.6065	49.7431	822.222	175.951	7	5	1.20316	7	5.818
3	2014	533859	4371407	50.2825	16.4043	55.5556	734.793	2	2	1.20316	7	5.818
3	2014	534460	4372413	83.2075	61.1909	433.333	601.981	8	8	1.20316	7	5.818
3	2014	534364	4372496	77.3787	46.279	366.667	260.139	7	6	1.20316	7	5.818
3	2014	534573	4373289	55.3336	24.454	77.7778	33.8948	3	2	1.20316	7	5.818
3	2014	533920	4371789	69.4436	40.7294	366.667	159.737	6	5	1.20316	7	5.818
5	2014	531408	4372915	65.0956	49.926	455.556	627.408	5	8	0.965251	1	1.036
6	2014	528274	4372643	75.4152	61.1302	433.333	1186.07	7	8	1.11214	6	5.395
6	2014	529314	4371472	67.2939	40.142	388.889	79.8286	3	5	1.11214	6	5.395
6	2014	528679	4371769	76.4216	69.6066	1533.33	1627.82	9	13	1.11214	6	5.395
6	2014	528831	4372485	61.6666	44.258	177.778	1100.54	3	8	1.11214	6	5.395
6	2014	528217	4371612	52.5511	21.42	633.333	104.068	3	4	1.11214	6	5.395
6	2014	527941	4372447	71.977	43.2074	577.778	294.435	7	4	1.11214	6	5.395
6	2014	527891	4372381	73.713	68.0943	944.444	1070.55	7	10	1.11214	6	5.395
6	2014	527787	4372475	80.484	56.3986	833.333	1370.36	8	5	1.11214	6	5.395
6	2014	528162	4372269	74.662	46.6117	2455.56	1265.61	9	10	1.11214	6	5.395
7	2014	531453	4371745	74.3202	57.1892	NA	2342.08	8	8	1.42096	4	2.815
8	2014	530718	4372488	62.6712	31.7861	300	160.795	6	6	1.15053	6	5.215
8	2014	529680	4372270	70.6217	42.842	122.222	80.4935	5	4	1.15053	6	5.215
8	2014	529718	4372433	74.7372	49.642	388.889	46.282	6	8	1.15053	6	5.215
8	2014	530191	4372659	58.6022	24.0371	333.333	154.997	6	5	1.15053	6	5.215
8	2014	530092	4372767	73.5604	52.4352	333.333	396.331	5	10	1.15053	6	5.215
8	2014	530970	4372747	75.6344	53.6212	533.333	116.867	7	5	1.15053	6	5.215
8	2014	529888	4372366	52.8199	14.8198	88.8889	597.397	3	2	1.15053	6	5.215
8	2014	530070	4372692	74.5896	50.517	288.889	91.3479	6	7	1.15053	6	5.215
8	2014	530133	4372616	69.5491	49.1257	455.556	94.994	5	6	1.15053	6	5.215
8	2014	529639	4372132	70.7139	50.8767	422.222	274.215	6	7	1.15053	6	5.215
8	2014	529846	4372388	81.2529	73.5546	911.111	932.508	7	11	1.15053	6	5.215
9	2014	534155	4370693	79.7235	55.5139	522.222	256.835	8	6	1.17114	8	6.404
9	2014	534432	4370291	83.4064	59.3044	388.889	70.5127	10	8	1.17114	8	6.404
9	2014	534453	4370796	77.5972	63.1847	200	73.9215	7	7	1.17114	8	6.404
9	2014	533762	4368904	80.4519	55.5398	411.111	281.895	8	9	1.17114	8	6.404
9	2014	533942	4369143	76.4927	49.1469	488.889	199.291	6	5	1.17114	8	6.404
9	2014	533905	4370022	73.0838	54.5668	277.778	100.146	7	8	1.17114	8	6.404
10	2014	529965	4374525	73.5404	54.8966	977.778	927.548	7	7	1.21359	5	4.944
10	2014	529744	4373865	72.0403	52.4557	533.333	215.599	6	12	1.21359	5	4.944
10	2014	529256	4373113	63.2145	38.4737	400	100.776	5	8	1.21359	5	4.944
10	2014	529289	4373258	73.5319	49.6233	588.889	110.47	7	9	1.21359	5	4.944
10	2014	529649	4374038	81.5128	63.7047	1044.44	1497.62	7	10	1.21359	5	4.944
10	2014	529708	4374292	65.6165	36.9192	300	95.6293	4	3	1.21359	5	4.944
10	2014	528778	4373121	69.6769	45.7261	500	111.872	6	9	1.21359	5	4.944
10	2014	528680	4373331	66.7192	37.333	311.111	48.575	5	6	1.21359	5	4.944
11	2014	533203	4367410	76.9835	51.3959	288.889	67.2306	7	7	1.11429	7	6.282
11	2014	534727	4368071	64.8011	27.7137	300	292.157	4	2	1.11429	7	6.282
11	2014	533616	4366935	71.7971	43.9409	277.778	99.9355	5	6	1.11429	7	6.282
11	2014	533161	4367336	71.2563	46.5575	1044.44	1558.94	6	6	1.11429	7	6.282
11	2014	533106	4367264	68.3465	35.4969	244.444	33.3997	4	5	1.11429	7	6.282
11	2014	532703	4367849	79.8863	65.8736	1266.67	270.594	7	11	1.11429	7	6.282
11	2014	532477	4367215	52.6528	27.7335	211.111	71.0528	2	5	1.11429	7	6.282
11	2014	534169	4368157	71.7934	44.6026	788.889	2128.93	6	7	1.11429	7	6.282
11	2014	534759	4368109	65.8058	33.9125	111.111	52.5151	4	3	1.11429	7	6.282
11	2014	532542	4367287	53.6834	29.5911	144.444	44.4698	2	4	1.11429	7	6.282
11	2014	535287	4368437	67.9453	37.4751	122.222	35.8163	4	3	1.11429	7	6.282
12	2014	532354	4370706	82.4088	57.404	955.556	3333.12	9	7	1.3624	3	2.202
12	2014	531788	4370859	67.7342	41.5478	233.333	276.977	5	4	1.3624	3	2.202
12	2014	532033	4370485	69.6244	48.014	1466.67	741.154	6	4	1.3624	3	2.202
12	2014	531889	4370686	76.6546	56.6013	2255.56	1148.42	8	8	1.3624	3	2.202
12	2014	532087	4370468	76.9689	57.1631	1200	264.426	7	7	1.3624	3	2.202
14	2014	529372	4375230	54.5338	28.9973	177.778	42.0448	2	3	1.44352	8	5.542
14	2014	528614	4374721	79.5886	58.5725	522.222	235.589	8	9	1.44352	8	5.542
14	2014	529208	4374925	65.8383	47.183	488.889	662.492	4	5	1.44352	8	5.542
14	2014	528178	4375205	67.3457	39.7099	400	300.818	5	6	1.44352	8	5.542
14	2014	529319	4374966	74.0992	48.914	544.444	105.523	7	8	1.44352	8	5.542
14	2014	528859	4374563	73.3233	45.155	300	73.6183	6	5	1.44352	8	5.542
14	2014	529445	4374987	71.7873	48.6699	388.889	120.808	6	7	1.44352	8	5.542
14	2014	528430	4375473	70.4322	48.6005	155.556	44.1804	5	6	1.44352	8	5.542
14	2014	528748	4374722	68.7251	48.8361	977.778	756.961	8	7	1.44352	8	5.542
