# Supplementary material for: Demographic characteristics of an avian predator, Louisiana Waterthrush (Parkesia motacilla), in response to its aquatic prey in a Central Appalachian USA watershed impacted by shale gas development
Source: PLoS One. 2018 Nov 28;13(11):e0206077. doi: 10.1371/journal.pone.0206077 (PMC6261416; doi:10.1371/journal.pone.0206077)
Supplement: S5 Dataset — MARK-formatted file (.inp file extension) used to analyze the relationship between waterthrush nest survival and aquatic prey for the year 2013. (INP) [file pone.0206077.s007.inp]

/*survival model Benthics Nest 2013 only
max date = 75
Covariates:
1) TerrGas
2) Rain
3) NestAge
4) Biomass
5) Density
6) WVSCI
7) GLIMPSS
8) EPT Richness
9) Intolerant Genera
*/

Nest Survival Group=1;
/*1*/15 27 34 1 1 0 3.13 -4 227.87 111.11 60.14 32.98 3 2 ;
/*2*/23 27 33 1 1 0 3.58 1 59.02 155.56 68.36 44.25 6 5 ;
/*3*/11 39 39 0 1 0 3.09 1 12.73 44.44 55.68 28.92 2 1 ;
/*4*/35 52 57 1 1 10.03 2.98 1 4.31 55.56 37.55 14.02 0 1 ;
/*5*/41 60 63 1 1 0 5.28 -2 452.08 222.22 68.75 44.34 5 5 ;
/*6*/40 41 41 0 1 0 0 -22 6.35 77.78 62.68 34.62 3 3 ;
/*7*/41 57 57 0 1 0 2.82 -8 346.24 200 64.97 42.39 4 6 ;
/*8*/41 41 46 1 1 0 0 -3 1878.72 377.78 72.33 46.9 6 4 ;
/*9*/41 53 60 1 1 0 5.25 -3 292.55 144.44 61.93 34.6 3 2 ;
/*10*/13 40 40 0 1 0 2.99 1 193.14 122.22 73.94 56.81 5 7 ;
/*11*/24 32 32 0 1 0 3.94 -17 114.25 311.11 69.4 47.7 5 7 ;
/*12*/24 28 28 0 1 0 5.58 -21 161.49 111.11 56.74 31.19 2 2 ;
/*13*/30 43 50 1 1 0 2.23 1 65.86 88.89 70.04 39.47 4 4 ;
/*14*/31 31 32 1 1 0 0.29 -17 206.09 455.56 81.53 58.07 9 8 ;
/*15*/31 34 34 0 1 0 1.3 -22 6.55 55.56 57.71 23.71 2 2 ;
/*16*/7 22 30 1 1 48.2 2.83 1 641.29 411.11 73.66 47.68 9 7 ;
/*17*/6 33 33 0 1 29.86 2.54 1 159.8 155.56 38.15 6.45 2 3 ;
/*18*/13 38 38 0 1 0 3.22 0 361.45 55.56 38.05 8.15 0 1 ;
/*19*/34 43 43 0 1 48.2 2.28 -15 276.13 111.11 51.47 34.15 1 5 ;
/*20*/41 52 57 1 1 0 2.82 -5 0.92 11.11 43.1 8.28 0 1 ;
/*21*/13 33 33 0 1 0 2.9 -5 833.22 166.67 64 40.46 4 3 ;
/*22*/23 33 36 1 1 30.57 3.54 -10 22.98 144.44 44.51 11.61 2 1 ;
/*23*/23 32 32 0 1 0 3.69 -16 124.53 200 52.8 16.41 3 1 ;
/*24*/41 62 63 1 1 30.57 5.28 1 151.04 211.11 55.5 40.77 4 5 ;
/*25*/56 59 62 1 1 23.64 8.61 -15 118.98 288.89 70.38 43.06 5 6 ;
/*26*/4 21 27 1 1 22.47 2.55 -1 382.64 188.89 70.9 37.47 5 2 ;
/*27*/7 25 29 1 1 0 2.65 1 7.72 44.44 58.81 30.88 2 1 ;
/*28*/5 7 11 1 1 0 0.63 1 401.07 122.22 62.99 36.32 4 4 ;
/*29*/11 32 32 0 1 0 2.92 -4 170.99 455.56 78.15 53.18 8 8 ;
/*30*/36 38 38 0 1 0 6.86 -23 387.8 188.89 70.99 34.86 5 3 ;
/*31*/27 35 35 0 1 100 1.37 -19 287.22 400 66.79 54.03 7 8 ;
/*32*/29 49 53 1 1 14.71 2.84 -2 245.83 377.78 64.17 45.98 3 4 ;
/*33*/36 42 49 1 1 0 2.15 -2 55.22 166.67 70.08 43.07 5 4 ;
/*34*/6 14 20 1 1 100 0.95 -1 45.51 166.67 46.04 18.47 3 2 ;
/*35*/10 31 31 0 1 67.53 2.9 -4 16.04 44.44 69.44 27.47 4 1 ;
/*36*/24 24 28 1 1 0 5.58 -3 11.99 88.89 55.99 30.37 2 3 ;
/*37*/24 37 37 0 1 42.98 4.21 -12 34.64 144.44 60.45 36.44 3 4 ;
/*38*/24 33 38 1 1 0 4.05 -8 33.26 122.22 58.27 34.04 2 2 ;
/*39*/31 33 38 1 1 0 3.23 1 311.04 66.67 55.86 29.53 2 1 ;
/*40*/27 27 28 1 1 0 0.03 1 20.64 77.78 58.33 35.24 2 3 ;
/*41*/44 46 46 0 1 100 0 -24 105.19 133.33 57.91 17.84 3 2 ;
/*42*/34 35 35 0 1 0 1.08 -23 366.03 122.22 54.49 29.36 1 2 ;
/*43*/39 60 60 0 1 27.78 4.78 -4 275.97 77.78 49.04 21.65 2 1 ;
/*44*/8 30 30 0 1 64.1 2.96 -3 340.12 255.56 70.44 44.35 5 5 ;
/*45*/21 30 38 1 1 90.37 4.42 1 277.45 111.11 53.49 32.08 2 3 ;
/*46*/27 31 31 0 1 75.22 1.44 -22 879.92 444.44 74.06 52.8 6 5 ;
/*47*/27 43 43 0 1 58.93 1.94 -7 166.14 88.89 51.43 28.28 2 2 ;
/*48*/10 35 35 0 1 28.84 2.65 1 26.86 77.78 64.12 43.82 3 5 ;
/*49*/14 39 39 0 1 21.7 3.2 1 81.69 66.67 58.89 26.85 2 2 ;
/*50*/23 32 32 0 1 3.28 3.69 -15 480.08 255.56 62.84 40.32 5 7 ;
/*51*/23 23 28 1 1 33.97 4.89 -2 85.26 211.11 56.55 33.08 3 5 ;
/*52*/28 31 31 0 1 0 1.79 -22 524 266.67 68.03 30.54 6 3 ;
/*53*/30 33 38 1 1 0 3.65 1 55.3 88.89 60.42 29.55 3 4 ;
/*54*/31 38 44 1 1 33.97 1.85 1 147.15 100 37.58 10.81 1 2 ;
/*55*/41 56 62 1 1 34.6 4.8 1 15.34 100 59.16 31.88 4 3 ;
/*56*/42 50 56 1 1 0 3.1 1 7.89 66.67 45.99 9.57 2 1 ;
