# Supplementary material for: Demographic characteristics of an avian predator, Louisiana Waterthrush (Parkesia motacilla), in response to its aquatic prey in a Central Appalachian USA watershed impacted by shale gas development
Source: PLoS One. 2018 Nov 28;13(11):e0206077. doi: 10.1371/journal.pone.0206077 (PMC6261416; doi:10.1371/journal.pone.0206077)
Supplement: S6 Dataset — MARK-formatted file (.inp file extension) used to analyze the relationship between waterthrush nest survival and aquatic prey for the year 2014. (INP) [file pone.0206077.s008.inp]

/*survival model Benthics Nest 2014 only
max date = 75
Covariates:
1) TerrGas
2) Rain
3) NestAge
4) Biomass
5) Density
6) WVSCI
7) GLIMPSS
8) EPT Richness
9) Intolerant Genera
*/

Nest Survival Group=1;
/*1*/9 34 40 1 1 0 3.18 1 1366.98 855.56 76.51 48.66 7 5 ;
/*2*/13 37 37 0 1 33.47 3.52 0 820.38 1200 81.19 63.32 8 11 ;
/*3*/20 20 23 1 1 0 0.28 1 25.57 166.67 54.99 21.83 3 1 ;
/*4*/47 69 69 0 1 0 5.36 -3 162.59 411.11 72.91 53.13 6 9 ;
/*5*/12 38 38 0 1 0 3.49 1 807.13 1844.44 75.39 53.28 7 8 ;
/*6*/24 30 45 1 1 100 4.73 1 59.69 322.22 68.53 36.21 5 4 ;
/*7*/9 19 23 1 1 0 2.64 1 548.77 188.89 71.66 42.53 6 4 ;
/*8*/51 52 52 0 1 0 0.03 -21 110.22 266.67 69.77 52.35 5 7 ;
/*9*/7 22 31 1 1 0 4.14 1 362.27 355.56 83.84 63.2 10 10 ;
/*10*/9 9 16 1 1 0 4.51 -2 309.04 622.22 72.89 45.58 7 8 ;
/*11*/25 49 49 0 1 0 5.13 1 172.04 622.22 71.53 54.06 5 6 ;
/*12*/31 31 36 1 1 0 0.23 -17 734.79 55.56 50.28 16.4 2 2 ;
/*13*/31 36 42 1 1 0 2.59 -3 601.98 433.33 83.21 61.19 8 8 ;
/*14*/31 41 41 0 1 0 1.53 -15 33.89 77.78 55.33 24.45 3 2 ;
/*15*/37 42 52 1 1 0 4.8 1 159.74 366.67 69.44 40.73 6 5 ;
/*16*/13 40 40 0 1 0 3.12 1 79.83 388.89 67.29 40.14 3 5 ;
/*17*/26 33 38 1 1 0 4.35 -11 1100.54 177.78 61.67 44.26 3 8 ;
/*18*/37 57 62 1 1 0 4.99 1 104.07 633.33 52.55 21.42 3 4 ;
/*19*/38 57 62 1 1 0 5.2 1 1070.55 944.44 73.71 68.09 7 10 ;
/*20*/43 43 45 1 1 0 3.63 -21 1265.61 2455.56 74.66 46.61 9 10 ;
/*21*/13 19 23 1 1 0 2.26 -2 46.28 388.89 74.74 49.64 6 8 ;
/*22*/18 23 28 1 1 7.38 2.62 -2 155 333.33 58.6 24.04 6 5 ;
/*23*/23 23 28 1 1 0 4.76 0 396.33 333.33 73.56 52.44 5 10 ;
/*24*/23 28 34 1 1 25.2 5.44 1 116.87 533.33 75.63 53.62 7 5 ;
/*25*/31 56 56 0 1 0 4.19 1 91.35 288.89 74.59 50.52 6 7 ;
/*26*/34 48 54 1 1 7.38 4.07 -3 94.99 455.56 69.55 49.13 5 6 ;
/*27*/37 37 48 1 1 0 4.1 -3 274.22 422.22 70.71 50.88 6 7 ;
/*28*/1 1 6 1 1 2.7 0.38 1 256.83 522.22 79.72 55.51 8 6 ;
/*29*/6 6 12 1 1 2.7 2.39 1 70.51 388.89 83.41 59.3 10 8 ;
/*30*/15 43 43 0 1 0 3.73 1 73.92 200 77.6 63.18 7 7 ;
/*31*/17 19 24 1 1 0 0.72 1 281.9 411.11 80.45 55.54 8 9 ;
/*32*/30 54 54 0 1 0 3.71 0 199.29 488.89 76.49 49.15 6 5 ;
/*33*/30 54 54 0 1 6.37 3.71 1 100.15 277.78 73.08 54.57 7 8 ;
/*34*/27 53 53 0 1 0 5.03 1 110.47 588.89 73.53 49.62 7 9 ;
/*35*/27 27 34 1 1 42.2 6.38 1 1497.62 1044.44 81.51 63.7 7 10 ;
/*36*/40 55 59 1 1 87.91 6.54 -1 95.63 300 65.62 36.92 4 3 ;
/*37*/6 12 15 1 1 12.32 3.83 1 67.23 288.89 76.98 51.4 7 7 ;
/*38*/6 28 30 1 1 87.09 4.2 1 292.16 300 64.8 27.71 4 2 ;
/*39*/24 41 52 1 1 12.32 4.82 -5 33.4 244.44 68.35 35.5 4 5 ;
/*40*/30 39 39 0 1 0 0.79 -15 270.59 1266.67 79.89 65.87 7 11 ;
/*41*/30 34 41 1 1 0 1.95 -2 71.05 211.11 52.65 27.73 2 5 ;
/*42*/9 34 34 0 1 50.78 3.97 1 3333.12 955.56 82.41 57.4 9 7 ;
/*43*/9 23 31 1 1 34.35 4.53 1 276.98 233.33 67.73 41.55 5 4 ;
/*44*/37 38 44 1 1 70.49 5 1 1148.42 2255.56 76.65 56.6 8 8 ;
/*45*/10 16 21 1 1 100 2.5 1 42.04 177.78 54.53 29 2 3 ;
/*46*/24 48 48 0 1 30.86 4.49 1 662.49 488.89 65.84 47.18 4 5 ;
/*47*/21 42 45 1 1 37.82 4.3 1 300.82 400 67.35 39.71 5 6 ;
/*48*/32 37 45 1 1 2.05 2.9 1 73.62 300 73.32 45.16 6 5 ;
/*49*/39 39 40 1 1 7.92 0 -4 120.81 388.89 71.79 48.67 6 7 ;
/*50*/55 75 75 0 1 37.82 4.28 1 44.18 155.56 70.43 48.6 5 6 ;
